# Supplementary material for: Discovery of a Rodent Hepacivirus in the Brazilian Amazon
Source: Viruses. 2025 Jun 8;17(6):830. doi: 10.3390/v17060830 (PMC12197313; doi:10.3390/v17060830)
Supplement: Supplementary file 1 [file viruses-17-00830-s001.zip]

Archive with 2 entries (2 files):
- Supplementary Figures.pdf
- supplementary_tables.xlsx
