# Supplementary material for: Discovery of a Rodent Hepacivirus in the Brazilian Amazon
Source: Viruses. 2025 Jun 8;17(6):830. doi: 10.3390/v17060830 (PMC12197313; doi:10.3390/v17060830)
Supplement: Supplementary file 1 [file viruses-17-00830-s001.zip › supplementary_tables.xlsx]

## Sheet: Table S1
Table S1: Results of CytB analysis
Sample	Morphological identification	CytB analysis	Identity (%)	Reference	Size (bp)	Reads	Coverage	Accession number
MA7049L	Marmosa murina	Marmosa murina	99.48	KF619571	1191	190	20.2	PV125361
MA7053L	Metachirus sp.	Philander opossum	100	OP380994	924	68	9.6	﻿PV125362
MA7053V			99.88	OP380994	1197	381	38.9	PV125363
MA7054V	Philander sp.	Marmosa demerarae	98.52	OP380995	1191	452	52.6	PV125364
RO22799L	Proechimys sp.	Proechimys roberti	98.52	KX755320	1146	276	34.6	PV125365
RO22799V			98.52	KX755320	1146	903	109.6	PV125366
RO22878B	Proechimys sp.	Proechimys roberti	98.4	KX755320	1140	18,337	2342.5	PV173300

## Sheet: Table S2
Table S2: Viral read classification by viral family and number of reads
Viral family	MA7049L	MA7053L	MA7053V	MA7054V	RO22799L	RO22799V	RO22878B
Ackermannviridae	0	0	0	0	0	0	4
Alloherpesviridae	1	0	0	1	4	1	9
Allomimiviridae	0	1	2	2	12	12	41
Arenbergviridae	0	0	0	0	0	0	1
Ascoviridae	0	0	0	0	1	1	54
Asfarviridae	0	0	0	0	0	1	2
Baculoviridae	5	8	32	25	42	48	183
Casjensviridae	0	0	0	0	0	0	1
Caulimoviridae	0	0	0	0	0	0	1
Circoviridae	0	1	1	0	0	0	0
Coronaviridae	0	0	0	0	0	0	1
Flaviviridae	11	1	5	8	158	269	190
Geminiviridae	0	0	0	0	0	0	5
Grimontviridae	0	0	0	1	0	0	0
Hepeviridae	4	1	3	1	3	7	25
Herelleviridae	0	0	0	0	2	1	5
Hytrosaviridae	0	0	0	0	0	1	0
Inoviridae	8	2	0	1	7	13	37
Iridoviridae	17	3	17	14	69	46	260
Kyanoviridae	10	0	0	2	3	0	31
Malacoherpesviridae	0	0	0	0	1	2	0
Marseilleviridae	4	2	4	6	40	30	128
Microviridae	18	0	19	30	535	1082	8194
Mimiviridae	122	9	52	76	230	234	1412
Mitoviridae	7	0	4	3	7	12	35
Nairoviridae	0	1	0	4	8	4	62
Nimaviridae	6	7	13	29	48	45	193
Nudiviridae	6	1	1	0	1	3	10
Orthoherpesviridae	5	4	16	7	47	49	88
Papillomaviridae	0	0	0	0	0	0	1
Partitiviridae	1	0	0	0	10	1	34
Parvoviridae	0	1	3	0	1	1	7
Peduoviridae	1	0	0	1	0	0	1
Peribunyaviridae	0	6	2	0	0	0	0
Phenuiviridae	2	0	0	0	0	0	6
Phycodnaviridae	11	3	12	15	42	55	229
Picornaviridae	0	0	0	0	0	0	1
Polycipiviridae	0	1	0	0	0	0	0
Potyviridae	0	0	0	0	2	0	1
Poxviridae	19	7	32	18	45	64	245
Retroviridae	53	131	426	629	561	754	1680
Rhabdoviridae	0	0	1	1	1	0	1
Schitoviridae	0	0	0	0	0	2	0
Schizomimiviridae	17	2	5	11	50	46	164
Spinareoviridae	8	23	12	17	18	27	32
Stanwilliamsviridae	0	0	0	0	0	1	0
Straboviridae	0	0	0	0	3	2	0
Togaviridae	1	0	4	3	0	2	1
Totiviridae	0	0	0	1	0	1	0

## Sheet: Table S3
Table S3: Abundance, richness, and Shannon as well as Simpson diversity indices metric analysis
Samples	Abundance	Richness	Shannon	Simpson
MA7049L	337	23	10.4	5.8
MA7053L	215	21	5.2	2.6
MA7053V	666	22	4.8	2.4
MA7054V	906	25	4	2
RO22799L	1951	29	8.5	5.4
RO22799V	2817	32	6.7	4.2
RO22878B	13.375	39	4.6	2.5

## Sheet: Table S4
Table S4: Sequences used in the evolutionary analysis
Virus	Size (nt)	GenBank (ID)	Country	Host	Date
Bat hepacivirus	9170	KC796091	Kenya	Otomops martiensseni	2010
Bat hepacivirus	9224	NC031947	Kenya	Otomops martiensseni	2010
Bovine hepacivirus	8850	NC026797	Ghana	Bos taurus	2011
Bovine hepacivirus	8881	KP641123	Germany	Bos taurus	2013
Canine hepacivirus AAK-2011	9214	JF744991	NA	Canis lupus	2011
Cavia hepacivirus	8520	PP840897	Brazil	Cavia aperea aperea	2020
Equine hepacivirus	9355	NC024889	Japan	Equus ferus caballus	2013
Hepatitis GB virus-B	9399	NC001655	NA	NA	NA
Hepatitis GB virus-B	9397	AJ277947	NA	NA	NA
Hepatitis GB virus-B	9051	AB630361	NA	NA	NA
Guereza hepacivirus	10,471	NC031950	Uganda	Black-and-white colobus	2010
Guereza hepacivirus	10,412	NC074786	Uganda	Black-and-white colobus	2010
Hepacivirus AK-2012	9218	JQ434001	NA	Equus ferus caballus	2011
Hepacivirus AK-2012	9250	JQ434002	NA	Equus ferus caballus	2011
Hepacivirus AK-2012	9229	JQ434008	NA	Equus ferus caballus	2011
Hepacivirus bovis	8880	NC038432	Germany	Bos taurus	2014
Hepacivirus glareoli	9687	NC038429	Germany	Myodes glareolus	2010
Hepacivirus macronycteridis	9609	NC038430	Kenya	Hipposideros vittatus	2011
Hepacivirus myodae	9188	NC038427	Netherlands	Myodes glareolus	2007
Hepacivirus otomopis	9188	NC038431	Kenya	Otomops martiensseni	2011
Hepacivirus P	8684	NC040815	China	Citellus dauricus	2015
Hepacivirus platyrrhini	9143	NC038426	NA	Homo sapiens	1994
Hepacivirus rhabdomysis	8883	NC038428	South Africa	Rhabdomys pumilio	2008
Hepacivirus vittatae	8916	NC031916	Kenya	Hipposideros vittatus	2010
Hepatitis C virus	9599	NC038882	NA	NA	NA
Hepatitis C virus genotype 1	9646	NC004102	NA	NA	NA
Hepatitis C virus genotype 2	9711	NC009823	NA	NA	NA
Hepatitis C virus genotype 3	9456	NC009824	New Zealand	Homo sapiens	NA
Hepatitis C virus genotype 4	9355	NC009825	Egypt	Homo sapiens	NA
Hepatitis C virus genotype 5	9343	NC009826	United Kingdom	Homo sapiens	NA
Hepatitis C virus genotype 6	9628	NC009827	NA	NA	NA
Hepatitis C virus genotype 7	9443	NC030791	Canada	Homo sapiens	NA
Non-primate hepacivirus NZP1	9531	NC038425	NA	Equus ferus caballus	2011
Norway rat hepacivirus 1	8976	NC025672	USA	Rattus norvegicus	2013
Norway rat hepacivirus 1	9656	KX905133	USA	Rattus norvegicus	2015
Norway rat hepacivirus 2	8568	NC025673	USA	Rattus norvegicus	2012
Rodent hepacivirus	8879	NC021153	USA	Peromyscus maniculatus	2008
Rodent hepacivirus	9564	KC411796	Netherlands	Myodes glareolus	2008
Rodent hepacivirus	8913	KC411807	South Africa	Rhabdomys pumilio	2008
Rodent hepacivirus	8908	MG600412	Vietnam	Rhizomys pruinosus	2015
Rodent hepacivirus	8916	MG600415	Vietnam	Rhizomys pruinosus	2015
Rodent hepacivirus	8563	MG822666	Panama	Proechimys semispinosus	2014

## Sheet: Table S5
	Table S5: Amino acid p-distance calculated based on the polyprotein
N°	Species	1	2	3	4	5	6	7	8	9	10	11	12	13	14	15	16	17	18	19	20	21	22	23	24	25	26	27	28	29	30	31	32	33	34	35	36	37	38	39	40	41	42	43	44
1	Proechimys roberti hepacivirus PV112702
2	Proechimys roberti hepacivirus MW417366	0
3	Proechimys roberti hepacivirus MW417365	0.008577	0.00866943
4	Rodent hepacivirus MG822666	0.23381	0.235423	0.230915
5	Cavia hepacivirus PP840897	0.297533	0.300771	0.291429	0.304619
6	Hepacivirus myodae NC038427	0.384	0.390711	0.386233	0.387381	0.382026
7	Rodent hepacivirus NC021153	0.380715	0.38605	0.380162	0.389364	0.393467	0.351988
8	Rodent hepacivirus MG600412	0.386912	0.392353	0.387047	0.391756	0.398004	0.361632	0.361121
9	Rodent hepacivirus MG600415	0.384615	0.390126	0.383963	0.391385	0.395418	0.363102	0.358908	0.0278179
10	Norway rat hepacivirus 1 NC025672	0.451453	0.461596	0.457516	0.46191	0.472747	0.475672	0.457185	0.467255	0.46468
11	Norway rat hepacivirus 1 KX905133	0.452599	0.462709	0.458285	0.462653	0.474564	0.477124	0.459419	0.469831	0.467623	0.0185936
12	Hepacivirus P NC040815	0.477653	0.484653	0.480641	0.482798	0.486002	0.482044	0.472968	0.477307	0.473525	0.487967	0.489819
13	Norway rat hepacivirus 2 NC025673	0.536339	0.544394	0.540163	0.540855	0.541129	0.533284	0.523054	0.528814	0.525047	0.528874	0.531433	0.520298
14	Hepacivirus rhabdomysis NC038428	0.648322	0.653379	0.64902	0.652636	0.652861	0.654628	0.644782	0.642369	0.64085	0.641453	0.642937	0.62719	0.648323
15	Rodent hepacivirus KC411807	0.647151	0.65224	0.647843	0.651119	0.652485	0.653499	0.643643	0.64123	0.640091	0.640341	0.642195	0.625286	0.648323	0.00755124
16	Hepacivirus platyrrhini NC038426	0.620031	0.626652	0.62217	0.629142	0.628148	0.624305	0.622584	0.618416	0.617658	0.615328	0.617179	0.613353	0.637611	0.651635	0.651259
17	Hepatitis GB virus-B AJ277947	0.6212	0.627784	0.623341	0.629895	0.628519	0.624676	0.622963	0.619174	0.618416	0.614957	0.616809	0.613353	0.637982	0.651635	0.651259	0.0027933
18	Hepatitis GB virus-B NC001655	0.6212	0.627784	0.623341	0.629895	0.628519	0.624676	0.622963	0.619174	0.618416	0.614957	0.616809	0.613353	0.637982	0.651635	0.651259	0.00418994	0.00139665
19	Hepatitis GB virus-B AB630361	0.6212	0.628162	0.623731	0.629895	0.628148	0.624676	0.622205	0.619174	0.618416	0.614957	0.616809	0.613353	0.637611	0.651635	0.651259	0.00593575	0.00314246	0.00244413
20	Hepacivirus vittatae NC031916	0.616454	0.624345	0.620263	0.6271	0.631211	0.621324	0.614088	0.621855	0.617349	0.611886	0.611519	0.592189	0.626706	0.625368	0.624632	0.598754	0.598754	0.598754	0.598754
21	Guereza hepacivirus NC031950	0.643656	0.649477	0.647104	0.646401	0.652174	0.636757	0.629644	0.642618	0.641502	0.653357	0.654064	0.638456	0.634049	0.644867	0.644136	0.633757	0.633031	0.633031	0.632305	0.614271
22	Guereza hepacivirus NC074786	0.64597	0.652093	0.649421	0.649888	0.654835	0.638689	0.632408	0.643866	0.642379	0.653357	0.65371	0.6366	0.634776	0.64304	0.642309	0.629038	0.628312	0.628312	0.627586	0.612504	0.0630063
23	Hepacivirus bovis NC038432	0.654301	0.659517	0.654927	0.659648	0.658084	0.657034	0.651906	0.649981	0.648826	0.652517	0.650639	0.647059	0.65036	0.663142	0.662009	0.637358	0.637736	0.637736	0.636981	0.634544	0.651644	0.650536
24	Bovine hepacivirus KP641123	0.655091	0.660666	0.656114	0.660031	0.656569	0.655133	0.651136	0.649981	0.648441	0.651766	0.650639	0.645531	0.65036	0.66352	0.662387	0.635849	0.636226	0.636226	0.635472	0.63195	0.651644	0.650905	0.0197913
25	Bovine hepacivirus NC026797	0.653618	0.659248	0.655432	0.658995	0.66047	0.656131	0.650849	0.647377	0.645448	0.647834	0.646704	0.644606	0.654255	0.662254	0.66112	0.634644	0.635023	0.635023	0.634266	0.628391	0.649259	0.647778	0.0692891	0.0703717
26	Hepatitis C virus genotype 1 NC004102	0.712062	0.71461	0.712109	0.718762	0.716679	0.705686	0.700644	0.707955	0.708333	0.712138	0.713971	0.695081	0.705774	0.699145	0.699517	0.699448	0.699448	0.699448	0.699816	0.682557	0.698187	0.70032	0.707975	0.706851	0.705706
27	Hepatitis C virus NC038882	0.711673	0.714232	0.711719	0.718384	0.716307	0.704942	0.701023	0.707576	0.707955	0.711771	0.713605	0.694705	0.705403	0.698773	0.699145	0.698711	0.698711	0.698711	0.699079	0.682557	0.697831	0.699964	0.7076	0.706477	0.70533	0.00132846
28	Hepatitis C virus genotype 4 NC009825	0.711838	0.714015	0.711102	0.72006	0.718436	0.706538	0.701136	0.709958	0.709958	0.712505	0.714338	0.701577	0.711802	0.70227	0.703015	0.695876	0.695876	0.695876	0.69514	0.686686	0.702491	0.702491	0.708614	0.710861	0.706832	0.224109	0.224775
29	Hepatitis C virus genotype 6 NC009827	0.711284	0.713853	0.710938	0.718007	0.716729	0.709246	0.701894	0.707686	0.708065	0.709784	0.710517	0.690807	0.704512	0.69368	0.695167	0.697717	0.696981	0.696981	0.696244	0.683755	0.700888	0.699822	0.714393	0.715514	0.70952	0.233788	0.233455	0.246671
30	Hepatitis C virus genotype 5 NC009826	0.715064	0.718667	0.717077	0.720544	0.720818	0.706122	0.706016	0.712557	0.710287	0.717582	0.719414	0.701537	0.710643	0.702381	0.702753	0.69658	0.69658	0.69658	0.695844	0.6875	0.70302	0.70444	0.712093	0.711718	0.713213	0.247008	0.24734	0.272697	0.255234
31	Hepatitis C virus genotype 3 NC009824	0.710117	0.711582	0.707812	0.716874	0.709449	0.702974	0.706105	0.704321	0.704321	0.708791	0.70989	0.697186	0.705774	0.695911	0.696654	0.693697	0.693697	0.693697	0.693328	0.683147	0.696486	0.697196	0.711352	0.712472	0.709098	0.251081	0.251081	0.263246	0.25921	0.271457
32	Hepatitis C virus genotype 2 NC009823	0.707393	0.710068	0.707422	0.713477	0.713489	0.706865	0.704124	0.702345	0.702345	0.706119	0.707952	0.695913	0.706273	0.693309	0.69368	0.691798	0.691431	0.691431	0.690327	0.682179	0.695637	0.696346	0.709846	0.710221	0.707583	0.27787	0.278203	0.297405	0.287995	0.302758	0.292845
33	Hepatitis C virus genotype 7 NC030791	0.710782	0.713366	0.70848	0.716767	0.713435	0.704571	0.701402	0.701515	0.701136	0.708838	0.710304	0.696321	0.701813	0.704613	0.704613	0.691344	0.690976	0.690976	0.690976	0.680882	0.693348	0.694059	0.710704	0.709581	0.708818	0.279348	0.279348	0.299933	0.290269	0.307743	0.287139	0.293413
34	Non-primate hepacivirus NZP1 NC038425	0.705651	0.708779	0.708891	0.701373	0.706975	0.698413	0.695318	0.699234	0.698084	0.700112	0.700858	0.68905	0.704528	0.702359	0.701984	0.698198	0.698198	0.698198	0.698949	0.681802	0.692642	0.69228	0.696867	0.697244	0.693793	0.51222	0.51222	0.524483	0.515829	0.528237	0.510492	0.516529	0.50792
35	Hepacivirus AK-2012 JQ434001	0.706044	0.70916	0.709284	0.701754	0.707354	0.698791	0.695702	0.699617	0.698467	0.700112	0.700858	0.689432	0.704528	0.702359	0.701984	0.697823	0.697823	0.697823	0.698574	0.681802	0.692642	0.69228	0.696867	0.697244	0.693793	0.51222	0.51222	0.524483	0.515829	0.528237	0.510492	0.516529	0.50792	0.00067981
36	Canine hepacivirus AAK-2011 JF744991	0.705651	0.708779	0.708891	0.702136	0.706975	0.699169	0.695318	0.699617	0.698467	0.699739	0.700485	0.689813	0.704151	0.701984	0.70161	0.697447	0.697447	0.697447	0.698198	0.681435	0.692642	0.69228	0.696489	0.696867	0.692657	0.511876	0.511876	0.524828	0.515829	0.528237	0.510148	0.516529	0.508264	0.00339905	0.00339905
37	Equine hepacivirus NC024889	0.706436	0.709542	0.709677	0.702517	0.707733	0.699546	0.694167	0.701533	0.701533	0.70235	0.702723	0.686379	0.706415	0.699364	0.699738	0.698574	0.698198	0.698198	0.698574	0.681435	0.693116	0.692029	0.694979	0.695357	0.692657	0.508603	0.508603	0.52637	0.517028	0.529088	0.511004	0.515663	0.504647	0.0431679	0.0431679	0.0431679
38	Hepacivirus AK-2012 JQ434008	0.702904	0.706107	0.70653	0.70061	0.703184	0.698413	0.690714	0.696935	0.696935	0.700112	0.700485	0.686379	0.704151	0.69824	0.69824	0.695195	0.69482	0.69482	0.695195	0.67814	0.693227	0.693227	0.697622	0.697622	0.694171	0.511356	0.511356	0.524647	0.51634	0.527367	0.51066	0.515663	0.507745	0.0404487	0.0401088	0.0397689	0.0438328
39	Hepacivirus AK-2012 JQ434002	0.700942	0.704198	0.704563	0.700229	0.702426	0.696145	0.689682	0.695785	0.696169	0.698993	0.700112	0.683709	0.701887	0.700973	0.701347	0.694559	0.694184	0.694184	0.694559	0.67899	0.692141	0.691054	0.697622	0.699132	0.695685	0.511524	0.511524	0.526878	0.515818	0.52925	0.51186	0.516518	0.508603	0.0520054	0.0516655	0.0526852	0.049949	0.0292219
40	Hepacivirus otomopis NC038431	0.688066	0.692632	0.688687	0.685299	0.69387	0.687807	0.680123	0.680998	0.681382	0.686501	0.689104	0.681214	0.68565	0.678531	0.678906	0.688457	0.688831	0.688831	0.688457	0.689002	0.688746	0.689103	0.694507	0.697893	0.6937	0.629167	0.629167	0.63943	0.636837	0.636458	0.63649	0.635196	0.626648	0.604676	0.604676	0.603967	0.606232	0.601275	0.603186
41	Bat hepacivirus KC796091	0.68846	0.693016	0.688687	0.684916	0.693494	0.687052	0.679739	0.68023	0.680614	0.685757	0.68836	0.680835	0.686399	0.68003	0.680405	0.686963	0.687337	0.687337	0.687337	0.687546	0.689459	0.689459	0.694883	0.698269	0.693323	0.630208	0.630208	0.640125	0.63649	0.636806	0.637183	0.636237	0.627689	0.605384	0.605384	0.604676	0.606941	0.601983	0.603186	0.00841468
42	Bat hepacivirus NC031947	0.68846	0.693016	0.688687	0.684916	0.69387	0.687052	0.680123	0.680614	0.680998	0.685757	0.68836	0.680835	0.68565	0.678906	0.679281	0.688831	0.689204	0.689204	0.688831	0.687546	0.68839	0.688746	0.694507	0.697893	0.692946	0.628472	0.628472	0.638734	0.635796	0.635764	0.636143	0.634849	0.625954	0.604676	0.604676	0.603967	0.606232	0.601275	0.602832	0.00471222	0.00572198
43	Hepacivirus macronycteridis NC038430	0.688557	0.693487	0.690758	0.693542	0.695571	0.695603	0.69013	0.685136	0.68055	0.696442	0.696071	0.682714	0.696155	0.676394	0.676768	0.69225	0.692996	0.692996	0.693741	0.68167	0.692905	0.691846	0.694591	0.697971	0.69367	0.619986	0.619986	0.628116	0.625735	0.628245	0.627851	0.618521	0.628285	0.619165	0.619165	0.618105	0.618947	0.618021	0.618375	0.494378	0.494378	0.493356
44	Hepacivirus glareoli NC038429	0.689968	0.69675	0.69164	0.689787	0.693284	0.681208	0.682692	0.68762	0.68647	0.690282	0.691766	0.681402	0.69812	0.690971	0.690593	0.681818	0.681818	0.682191	0.681818	0.67601	0.699337	0.699093	0.687029	0.687783	0.6862	0.688655	0.688655	0.690243	0.681851	0.6937	0.69064	0.682459	0.682361	0.685472	0.685472	0.684735	0.683628	0.683628	0.682153	0.670996	0.669553	0.669553	0.673499
45	Rodent hepacivirus KC411796	0.690391	0.69755	0.692854	0.691339	0.694061	0.681598	0.681154	0.690686	0.689536	0.691166	0.693022	0.681402	0.697744	0.690215	0.690215	0.683308	0.683308	0.683681	0.683308	0.677361	0.699616	0.698324	0.689291	0.689291	0.687335	0.690856	0.690856	0.692336	0.684763	0.69373	0.691751	0.685373	0.684917	0.6887	0.6887	0.687962	0.687592	0.685377	0.685007	0.672084	0.670639	0.670639	0.673146	0.0529471

## Sheet: Table S6
	Table S6: Amino acid p-distance calculated based on the NS3 region
N°	Species	1	2	3	4	5	6	7	8	9	10	11	12	13	14	15	16	17	18	19	20	21	22	23	24	25	26	27	28	29	30	31	32	33	34	35	36	37	38	39	40	41	42	43	44
1	Proechimys roberti hepacivirus PV112702
2	Proechimys roberti hepacivirus MW417366	0
3	Proechimys roberti hepacivirus MW417365	0.00822368	0.00822368
4	Rodent hepacivirus MG822666	0.178744	0.178744	0.182867
5	Cavia hepacivirus PP840897	0.230274	0.230274	0.230643	0.230274
6	Hepacivirus myodae NC038427	0.362319	0.362319	0.357496	0.352657	0.338164
7	Rodent hepacivirus NC021153	0.336554	0.336554	0.336079	0.351047	0.334944	0.325282
8	Rodent hepacivirus MG600412	0.351047	0.351047	0.350906	0.36715	0.342995	0.342995	0.323671
9	Rodent hepacivirus MG600415	0.342995	0.342995	0.342669	0.36715	0.336554	0.342995	0.318841	0.0257235
10	Norway rat hepacivirus 1 NC025672	0.382258	0.382258	0.386139	0.395161	0.4	0.416129	0.393548	0.419355	0.412903
11	Norway rat hepacivirus 1 KX905133	0.385484	0.385484	0.389439	0.398387	0.4	0.417742	0.395161	0.422581	0.416129	0.00483092
12	Norway rat hepacivirus 2 NC025673	0.490291	0.490291	0.490066	0.483819	0.483819	0.485437	0.466019	0.477346	0.467638	0.489499	0.489499
13	Hepacivirus P NC040815	0.455717	0.455717	0.45799	0.446774	0.437097	0.433871	0.419355	0.441935	0.432258	0.431341	0.434572	0.461165
14	Hepacivirus platyrrhini NC038426	0.545455	0.545455	0.545605	0.566558	0.550325	0.550325	0.545455	0.551948	0.547078	0.525122	0.526742	0.547812	0.537338
15	Hepatitis GB virus-B AB630361	0.545455	0.545455	0.545605	0.566558	0.550325	0.550325	0.545455	0.551948	0.547078	0.525122	0.526742	0.547812	0.537338	0
16	Hepatitis GB virus-B AJ277947	0.545455	0.545455	0.545605	0.566558	0.550325	0.550325	0.545455	0.551948	0.547078	0.525122	0.526742	0.547812	0.537338	0	0
17	Hepatitis GB virus-B NC001655	0.545455	0.545455	0.545605	0.566558	0.550325	0.550325	0.545455	0.551948	0.547078	0.525122	0.526742	0.547812	0.537338	0	0	0
18	Hepacivirus bovis NC038432	0.572816	0.572816	0.571901	0.582524	0.579288	0.566343	0.561489	0.559871	0.558252	0.550889	0.550889	0.55412	0.553398	0.548387	0.548387	0.548387	0.548387
19	Bovine hepacivirus KP641123	0.572816	0.572816	0.571901	0.582524	0.579288	0.564725	0.561489	0.559871	0.558252	0.550889	0.550889	0.555735	0.550162	0.548387	0.548387	0.548387	0.548387	0.00480769
20	Bovine hepacivirus NC026797	0.569579	0.569579	0.568595	0.579288	0.579288	0.561489	0.563107	0.555016	0.55178	0.552504	0.552504	0.557351	0.546926	0.545161	0.545161	0.545161	0.545161	0.0432692	0.0480769
21	Hepacivirus vittatae NC031916	0.557351	0.557351	0.556106	0.55412	0.55412	0.536349	0.529887	0.546042	0.537964	0.520968	0.520968	0.533118	0.495961	0.503226	0.503226	0.503226	0.503226	0.483146	0.479936	0.481541
22	Guereza hepacivirus NC031950	0.569579	0.569579	0.570248	0.559871	0.566343	0.550162	0.542071	0.561489	0.548544	0.538835	0.543689	0.539708	0.522654	0.546042	0.546042	0.546042	0.546042	0.545894	0.545894	0.542673	0.475962
23	Guereza hepacivirus NC074786	0.571197	0.571197	0.570248	0.561489	0.566343	0.55178	0.545307	0.561489	0.548544	0.540453	0.545307	0.54295	0.522654	0.544426	0.544426	0.544426	0.544426	0.547504	0.547504	0.544283	0.472756	0.00798722
24	Hepacivirus rhabdomysis NC038428	0.592233	0.592233	0.590083	0.598706	0.584142	0.576052	0.588997	0.590615	0.584142	0.584142	0.587379	0.590615	0.574434	0.597087	0.597087	0.597087	0.597087	0.598387	0.6	0.596774	0.55	0.562197	0.557351
25	Rodent hepacivirus KC411807	0.588997	0.588997	0.586777	0.593851	0.582524	0.571197	0.584142	0.585761	0.580906	0.580906	0.584142	0.588997	0.571197	0.597087	0.597087	0.597087	0.597087	0.591935	0.593548	0.590323	0.546774	0.563813	0.558966	0.00643087
26	Hepatitis C virus genotype 1 NC004102	0.619741	0.619741	0.618182	0.622977	0.614887	0.605178	0.606796	0.608414	0.605178	0.612278	0.613893	0.596123	0.582524	0.606452	0.606452	0.606452	0.606452	0.598716	0.601926	0.595506	0.554487	0.585209	0.583601	0.6	0.6
27	Hepatitis C virus NC038882	0.619741	0.619741	0.618182	0.622977	0.614887	0.605178	0.606796	0.608414	0.605178	0.612278	0.613893	0.596123	0.582524	0.604839	0.604839	0.604839	0.604839	0.598716	0.601926	0.595506	0.554487	0.585209	0.583601	0.6	0.6	0.00158983
28	Hepatitis C virus genotype 6 NC009827	0.62945	0.62945	0.626446	0.631068	0.61165	0.608414	0.61165	0.601942	0.598706	0.615509	0.613893	0.602585	0.585761	0.609677	0.609677	0.609677	0.609677	0.5939	0.597111	0.589085	0.565705	0.588424	0.585209	0.603226	0.603226	0.135135	0.135135
29	Hepatitis C virus genotype 4 NC009825	0.624595	0.624595	0.621488	0.619741	0.616505	0.608414	0.606796	0.605178	0.601942	0.613893	0.615509	0.605816	0.587379	0.601613	0.601613	0.601613	0.601613	0.597111	0.600321	0.595506	0.565705	0.588424	0.586817	0.609677	0.609677	0.141494	0.143084	0.152623
30	Hepatitis C virus genotype 5 NC009826	0.619741	0.619741	0.619835	0.626214	0.61165	0.600324	0.608414	0.601942	0.597087	0.613893	0.615509	0.605816	0.585761	0.593548	0.593548	0.593548	0.593548	0.605136	0.608347	0.603531	0.575321	0.585209	0.581994	0.612903	0.612903	0.149444	0.151033	0.155803	0.170111
31	Hepatitis C virus genotype 7 NC030791	0.62945	0.62945	0.624793	0.632686	0.624595	0.619741	0.614887	0.616505	0.613269	0.600969	0.602585	0.599354	0.587379	0.598387	0.598387	0.598387	0.598387	0.603531	0.606742	0.603531	0.567308	0.565916	0.564309	0.616129	0.616129	0.197138	0.197138	0.198728	0.197138	0.208267
32	Hepatitis C virus genotype 2 NC009823	0.618123	0.618123	0.613223	0.626214	0.619741	0.605178	0.614887	0.595469	0.593851	0.609047	0.610662	0.6042	0.572816	0.58871	0.58871	0.58871	0.58871	0.582665	0.585875	0.577849	0.567308	0.57717	0.572347	0.604839	0.604839	0.190779	0.190779	0.17806	0.193959	0.200318	0.17965
33	Hepatitis C virus genotype 3 NC009824	0.626214	0.626214	0.621488	0.631068	0.610032	0.606796	0.621359	0.606796	0.600324	0.609047	0.610662	0.607431	0.57767	0.590323	0.590323	0.590323	0.590323	0.5939	0.597111	0.589085	0.560897	0.585209	0.581994	0.595161	0.595161	0.18601	0.18601	0.18601	0.187599	0.18442	0.193959	0.190779
34	Non-primate hepacivirus NZP1 NC038425	0.619125	0.619125	0.620861	0.612642	0.604538	0.593193	0.594814	0.601297	0.596434	0.590615	0.592233	0.579288	0.56564	0.579968	0.579968	0.579968	0.579968	0.585209	0.588424	0.580386	0.567308	0.582931	0.58132	0.597738	0.596123	0.398089	0.398089	0.414013	0.41879	0.420382	0.401274	0.409236	0.386943
35	Canine hepacivirus AAK-2011 JF744991	0.619125	0.619125	0.620861	0.612642	0.604538	0.593193	0.594814	0.601297	0.596434	0.590615	0.592233	0.579288	0.56564	0.579968	0.579968	0.579968	0.579968	0.585209	0.588424	0.580386	0.567308	0.582931	0.58132	0.597738	0.596123	0.398089	0.398089	0.414013	0.41879	0.420382	0.401274	0.409236	0.386943	0
36	Hepacivirus AK-2012 JQ434001	0.619125	0.619125	0.620861	0.612642	0.604538	0.593193	0.594814	0.601297	0.596434	0.590615	0.592233	0.579288	0.56564	0.579968	0.579968	0.579968	0.579968	0.585209	0.588424	0.580386	0.567308	0.582931	0.58132	0.597738	0.596123	0.398089	0.398089	0.414013	0.41879	0.420382	0.401274	0.409236	0.386943	0	0
37	Equine hepacivirus NC024889	0.620746	0.620746	0.622517	0.612642	0.60778	0.594814	0.598055	0.604538	0.599676	0.592233	0.593851	0.579288	0.56564	0.576737	0.576737	0.576737	0.576737	0.585209	0.588424	0.583601	0.565705	0.582931	0.58132	0.599354	0.597738	0.399682	0.399682	0.41879	0.421975	0.420382	0.396497	0.404459	0.390127	0.0063593	0.0063593	0.0063593
38	Hepacivirus AK-2012 JQ434002	0.617504	0.617504	0.619205	0.611021	0.601297	0.594814	0.593193	0.599676	0.594814	0.588997	0.590615	0.57767	0.562399	0.578352	0.578352	0.578352	0.578352	0.586817	0.590032	0.581994	0.565705	0.58132	0.57971	0.599354	0.597738	0.398089	0.398089	0.414013	0.417197	0.420382	0.401274	0.409236	0.386943	0.00476948	0.00476948	0.00476948	0.0111288
39	Hepacivirus AK-2012 JQ434008	0.617504	0.617504	0.619205	0.611021	0.602917	0.591572	0.593193	0.599676	0.594814	0.588997	0.590615	0.57767	0.564019	0.578352	0.578352	0.578352	0.578352	0.583601	0.586817	0.578778	0.565705	0.58132	0.57971	0.596123	0.594507	0.396497	0.396497	0.41242	0.417197	0.41879	0.399682	0.407643	0.38535	0.00158983	0.00158983	0.00158983	0.00794913	0.0063593
40	Hepacivirus otomopis NC038431	0.601942	0.601942	0.601653	0.606796	0.597087	0.601942	0.579288	0.584142	0.579288	0.583199	0.584814	0.576737	0.582524	0.6	0.6	0.6	0.6	0.600321	0.601926	0.600321	0.5968	0.604502	0.606109	0.58871	0.583871	0.4896	0.4896	0.4928	0.4944	0.504	0.48	0.4912	0.4896	0.4704	0.4704	0.4704	0.472	0.4704	0.4688
41	Bat hepacivirus KC796091	0.601942	0.601942	0.601653	0.606796	0.597087	0.601942	0.579288	0.584142	0.579288	0.583199	0.584814	0.578352	0.582524	0.6	0.6	0.6	0.6	0.600321	0.601926	0.600321	0.5984	0.606109	0.607717	0.58871	0.583871	0.4896	0.4896	0.4928	0.4944	0.504	0.48	0.4912	0.4896	0.4704	0.4704	0.4704	0.472	0.4704	0.4688	0.00159744
42	Bat hepacivirus NC031947	0.601942	0.601942	0.601653	0.606796	0.597087	0.601942	0.579288	0.584142	0.579288	0.583199	0.584814	0.576737	0.580906	0.601613	0.601613	0.601613	0.601613	0.600321	0.601926	0.600321	0.5968	0.604502	0.606109	0.590323	0.585484	0.4896	0.4896	0.4928	0.4944	0.504	0.48	0.4912	0.4896	0.4704	0.4704	0.4704	0.472	0.4704	0.4688	0.00319489	0.00479233
43	Hepacivirus macronycteridis NC038430	0.608414	0.608414	0.606612	0.601942	0.600324	0.592233	0.598706	0.590615	0.582524	0.588045	0.589661	0.58643	0.571197	0.596774	0.596774	0.596774	0.596774	0.597111	0.598716	0.595506	0.5712	0.586817	0.585209	0.582258	0.582258	0.4704	0.4704	0.4928	0.4864	0.4736	0.4768	0.4752	0.4768	0.464	0.464	0.464	0.4624	0.4672	0.4624	0.405751	0.405751	0.404153
44	Hepacivirus glareoli NC038429	0.58671	0.58671	0.584437	0.588331	0.578606	0.573744	0.598055	0.589951	0.58671	0.584142	0.587379	0.606796	0.564019	0.578352	0.578352	0.578352	0.578352	0.563607	0.566828	0.557166	0.558587	0.578778	0.581994	0.601942	0.600324	0.581059	0.581059	0.569823	0.574639	0.574639	0.560193	0.552167	0.563403	0.572347	0.572347	0.572347	0.575563	0.573955	0.57074	0.561798	0.561798	0.558587	0.553772
45	Rodent hepacivirus KC411796	0.58671	0.58671	0.584437	0.58671	0.573744	0.572123	0.596434	0.585089	0.581848	0.579288	0.582524	0.60356	0.562399	0.57189	0.57189	0.57189	0.57189	0.558776	0.561997	0.552335	0.558587	0.575563	0.578778	0.60356	0.601942	0.582665	0.582665	0.569823	0.574639	0.573034	0.561798	0.555377	0.561798	0.575563	0.575563	0.575563	0.578778	0.57717	0.573955	0.558587	0.558587	0.555377	0.553772	0.0271565

## Sheet: Table S7
	Table S7: Amino acid p-distance calculated based on the NS5B region
N°	Species	1	2	3	4	5	6	7	8	9	10	11	12	13	14	15	16	17	18	19	20	21	22	23	24	25	26	27	28	29	30	31	32	33	34	35	36	37	38	39	40	41	42	43	44	Hepacivirus_macronycteridis_NC038430
1	Proechimys roberti hepacivirus PV112702
2	Proechimys roberti hepacivirus MW417366	0
3	Proechimys roberti hepacivirus MW417365	0.00570342	0.00570342
4	Rodent hepacivirus MG822666	0.185886	0.185886	0.157795
5	Cavia hepacivirus PP840897	0.271157	0.271157	0.23619	0.261168
6	Rodent hepacivirus MG600412	0.374784	0.374784	0.348659	0.369151	0.387826
7	Rodent hepacivirus MG600415	0.374784	0.374784	0.346743	0.365685	0.384348	0.029361
8	Hepacivirus myodae NC038427	0.33045	0.33045	0.312977	0.337349	0.324185	0.345486	0.34375
9	Rodent hepacivirus NC021153	0.350694	0.350694	0.324427	0.372414	0.351724	0.362369	0.362369	0.318417
10	Norway rat hepacivirus 1 NC025672	0.377163	0.377163	0.361377	0.376736	0.35924	0.378472	0.375	0.359862	0.365217
11	Norway rat hepacivirus 1 KX905133	0.378893	0.378893	0.361377	0.375	0.360967	0.378472	0.375	0.361592	0.366957	0.00862069
12	Hepacivirus P NC040815	0.409807	0.409807	0.394636	0.393728	0.421875	0.395431	0.393673	0.387153	0.39688	0.392294	0.394046
13	Norway rat hepacivirus 2 NC025673	0.449123	0.449123	0.43295	0.438261	0.440559	0.42355	0.41652	0.40035	0.402098	0.399648	0.40493	0.392294
14	Hepacivirus bovis NC038432	0.570928	0.570928	0.547389	0.568421	0.571678	0.567663	0.567663	0.576923	0.542105	0.559649	0.559649	0.538053	0.539146
15	Bovine hepacivirus KP641123	0.57268	0.57268	0.549323	0.570175	0.56993	0.56239	0.56239	0.573427	0.535088	0.55614	0.55614	0.536283	0.537367	0.0138169
16	Bovine hepacivirus NC026797	0.574431	0.574431	0.553191	0.570175	0.575175	0.56942	0.56942	0.575175	0.540351	0.557895	0.557895	0.548673	0.551601	0.0569948	0.0569948
17	Guereza hepacivirus NC031950	0.583624	0.583624	0.573896	0.584055	0.553819	0.56993	0.576923	0.545296	0.553229	0.556918	0.556918	0.566901	0.556719	0.558875	0.557118	0.553603
18	Guereza hepacivirus NC074786	0.587108	0.587108	0.579655	0.589255	0.553819	0.56993	0.576923	0.547038	0.553229	0.555166	0.555166	0.566901	0.558464	0.557118	0.55536	0.55536	0.0169492
19	Hepacivirus rhabdomysis NC038428	0.553229	0.553229	0.533589	0.551127	0.564767	0.550877	0.552632	0.557292	0.556522	0.541012	0.542757	0.534151	0.547368	0.571678	0.56993	0.573427	0.545769	0.547496
20	Rodent hepacivirus KC411807	0.553229	0.553229	0.533589	0.551127	0.564767	0.550877	0.552632	0.557292	0.556522	0.541012	0.542757	0.534151	0.547368	0.573427	0.571678	0.575175	0.544041	0.545769	0.00511945
21	Hepacivirus platyrrhini NC038426	0.564236	0.564236	0.545977	0.564767	0.552316	0.551483	0.556719	0.535284	0.556897	0.541667	0.545139	0.530435	0.577933	0.558261	0.556522	0.561739	0.576125	0.572664	0.542169	0.542169
22	Hepatitis GB virus-B AJ277947	0.564236	0.564236	0.545977	0.564767	0.552316	0.551483	0.556719	0.535284	0.556897	0.541667	0.545139	0.530435	0.577933	0.558261	0.556522	0.561739	0.576125	0.572664	0.542169	0.542169	0
23	Hepatitis GB virus-B NC001655	0.564236	0.564236	0.545977	0.564767	0.552316	0.551483	0.556719	0.535284	0.556897	0.541667	0.545139	0.530435	0.577933	0.558261	0.556522	0.561739	0.576125	0.572664	0.542169	0.542169	0.00169492	0.00169492
24	Hepatitis GB virus-B AB630361	0.565972	0.565972	0.547893	0.564767	0.552316	0.551483	0.556719	0.537005	0.556897	0.541667	0.545139	0.530435	0.577933	0.556522	0.554783	0.56	0.576125	0.572664	0.542169	0.542169	0.00338983	0.00338983	0.00169492
25	Hepacivirus vittatae NC031916	0.572414	0.572414	0.55619	0.576329	0.577055	0.563258	0.558059	0.553265	0.571184	0.542461	0.544194	0.547496	0.563258	0.577391	0.577391	0.58087	0.589744	0.593162	0.558219	0.558219	0.528109	0.528109	0.528109	0.528109
26	Hepacivirus glareoli NC038429	0.624348	0.624348	0.603448	0.628472	0.628028	0.626527	0.624782	0.612847	0.612565	0.586087	0.589565	0.589474	0.609075	0.601399	0.597902	0.594406	0.624785	0.624785	0.595855	0.595855	0.585492	0.585492	0.587219	0.587219	0.59589
27	Rodent hepacivirus KC411796	0.62087	0.62087	0.603448	0.626736	0.626298	0.626527	0.624782	0.611111	0.61082	0.58087	0.584348	0.592982	0.60733	0.604895	0.601399	0.596154	0.623064	0.621343	0.595855	0.595855	0.585492	0.585492	0.587219	0.587219	0.590753	0.0285714
28	Hepatitis C virus genotype 1 NC004102	0.66436	0.66436	0.655172	0.669535	0.667814	0.655652	0.65913	0.655709	0.632582	0.630208	0.633681	0.624782	0.630662	0.677138	0.677138	0.678883	0.659247	0.659247	0.659247	0.659247	0.635739	0.635739	0.635739	0.634021	0.613946	0.618803	0.615385
29	Hepatitis C virus NC038882	0.66436	0.66436	0.655172	0.669535	0.667814	0.655652	0.65913	0.655709	0.632582	0.630208	0.633681	0.624782	0.630662	0.677138	0.677138	0.678883	0.659247	0.659247	0.659247	0.659247	0.635739	0.635739	0.635739	0.634021	0.613946	0.618803	0.615385	0
30	Hepatitis C virus genotype 5 NC009826	0.66263	0.66263	0.653257	0.678141	0.669535	0.648696	0.648696	0.650519	0.65338	0.638889	0.642361	0.633508	0.641115	0.677138	0.677138	0.677138	0.655822	0.655822	0.657534	0.657534	0.634021	0.634021	0.634021	0.634021	0.612245	0.623932	0.625641	0.235195	0.235195
31	Hepatitis C virus genotype 2 NC009823	0.652249	0.652249	0.637931	0.660929	0.664372	0.641739	0.643478	0.631488	0.641248	0.623264	0.626736	0.624782	0.634146	0.678883	0.678883	0.687609	0.660959	0.659247	0.638699	0.638699	0.628866	0.628866	0.628866	0.627148	0.603741	0.634188	0.634188	0.252115	0.252115	0.236887
32	Hepatitis C virus genotype 6 NC009827	0.653979	0.653979	0.641762	0.667814	0.657487	0.64	0.646957	0.643599	0.632582	0.625	0.628472	0.61082	0.627178	0.673647	0.673647	0.671902	0.64726	0.650685	0.643836	0.645548	0.620275	0.620275	0.620275	0.618557	0.598639	0.617094	0.615385	0.211506	0.211506	0.230118	0.236887
33	Hepatitis C virus genotype 4 NC009825	0.652249	0.652249	0.637931	0.666093	0.659208	0.652174	0.657391	0.645329	0.630849	0.631944	0.633681	0.631763	0.637631	0.668412	0.668412	0.670157	0.666096	0.666096	0.65411	0.65411	0.635739	0.635739	0.635739	0.634021	0.608844	0.634188	0.630769	0.23181	0.23181	0.235195	0.253807	0.211506
34	Hepatitis C virus genotype 3 NC009824	0.653979	0.653979	0.637931	0.664372	0.659208	0.629565	0.638261	0.640138	0.649913	0.631944	0.635417	0.630017	0.642857	0.671902	0.671902	0.675393	0.667808	0.667808	0.650685	0.650685	0.637457	0.637457	0.637457	0.635739	0.603741	0.644444	0.642735	0.257191	0.257191	0.233503	0.248731	0.199662	0.203046
35	Hepatitis C virus genotype 7 NC030791	0.647059	0.647059	0.628352	0.660929	0.655766	0.629565	0.636522	0.641869	0.644714	0.619792	0.621528	0.630017	0.635889	0.671902	0.673647	0.666667	0.657534	0.655822	0.657534	0.657534	0.632302	0.632302	0.632302	0.632302	0.602041	0.630769	0.62906	0.274112	0.274112	0.27242	0.28934	0.282572	0.28934	0.248731
36	Non-primate hepacivirus NZP1 NC038425	0.647569	0.647569	0.638462	0.65338	0.660312	0.643979	0.643979	0.630662	0.645724	0.623693	0.627178	0.623902	0.654386	0.646235	0.647986	0.637478	0.634483	0.639655	0.637931	0.637931	0.628028	0.628028	0.628028	0.628028	0.597603	0.61578	0.61578	0.444634	0.444634	0.446337	0.424191	0.444634	0.446337	0.429302	0.441227
37	Hepacivirus AK-2012 JQ434001	0.649306	0.649306	0.640385	0.655113	0.662045	0.645724	0.645724	0.632404	0.647469	0.623693	0.627178	0.625659	0.654386	0.646235	0.647986	0.637478	0.634483	0.639655	0.637931	0.637931	0.626298	0.626298	0.626298	0.626298	0.597603	0.61578	0.61578	0.444634	0.444634	0.446337	0.424191	0.444634	0.446337	0.429302	0.441227	0.00170068
38	Canine hepacivirus AAK-2011 JF744991	0.647569	0.647569	0.638462	0.656846	0.660312	0.645724	0.645724	0.632404	0.645724	0.623693	0.627178	0.625659	0.654386	0.646235	0.647986	0.637478	0.632759	0.637931	0.636207	0.636207	0.626298	0.626298	0.626298	0.626298	0.597603	0.614065	0.614065	0.44293	0.44293	0.444634	0.424191	0.44293	0.446337	0.427598	0.44293	0.00510204	0.00340136
39	Equine hepacivirus NC024889	0.651042	0.651042	0.644231	0.662045	0.663778	0.649215	0.652705	0.637631	0.647469	0.630662	0.634146	0.622144	0.652632	0.640981	0.642732	0.633975	0.639655	0.643103	0.637931	0.637931	0.628028	0.628028	0.628028	0.628028	0.60274	0.603774	0.603774	0.434412	0.434412	0.444634	0.425894	0.439523	0.446337	0.427598	0.44293	0.0527211	0.0510204	0.0510204
40	Hepacivirus AK-2012 JQ434002	0.647569	0.647569	0.638462	0.656846	0.658579	0.642234	0.647469	0.635889	0.638743	0.625436	0.62892	0.618629	0.64386	0.649737	0.651489	0.642732	0.637931	0.641379	0.646552	0.646552	0.617647	0.617647	0.617647	0.617647	0.599315	0.602058	0.602058	0.437819	0.437819	0.448041	0.424191	0.439523	0.44293	0.425894	0.439523	0.0595238	0.0578231	0.0578231	0.0510204
41	Hepacivirus AK-2012 JQ434008	0.652778	0.652778	0.644231	0.662045	0.658579	0.645724	0.649215	0.639373	0.642234	0.625436	0.62892	0.622144	0.650877	0.647986	0.649737	0.637478	0.641379	0.644828	0.637931	0.637931	0.621107	0.621107	0.621107	0.621107	0.590753	0.608919	0.608919	0.437819	0.437819	0.439523	0.424191	0.441227	0.44293	0.427598	0.439523	0.047619	0.0459184	0.042517	0.0578231	0.0306122
42	Bat hepacivirus NC031947	0.609756	0.609756	0.584942	0.60312	0.614583	0.593695	0.597198	0.606272	0.596859	0.579685	0.584939	0.565905	0.598246	0.601054	0.604569	0.599297	0.586207	0.587931	0.581034	0.581034	0.610052	0.610052	0.610052	0.610052	0.610635	0.603774	0.605489	0.622867	0.622867	0.622867	0.62628	0.619454	0.62628	0.622867	0.617747	0.603774	0.603774	0.602058	0.607204	0.610635	0.605489
43	Hepacivirus otomopis NC038431	0.609756	0.609756	0.584942	0.60312	0.614583	0.593695	0.597198	0.606272	0.596859	0.579685	0.584939	0.565905	0.598246	0.601054	0.604569	0.599297	0.586207	0.587931	0.581034	0.581034	0.610052	0.610052	0.610052	0.610052	0.610635	0.603774	0.605489	0.622867	0.622867	0.622867	0.62628	0.619454	0.62628	0.622867	0.617747	0.603774	0.603774	0.602058	0.607204	0.610635	0.605489	0
44	Bat hepacivirus KC796091	0.609756	0.609756	0.584942	0.60312	0.614583	0.593695	0.597198	0.608014	0.596859	0.579685	0.584939	0.565905	0.598246	0.602812	0.606327	0.601054	0.586207	0.587931	0.581034	0.581034	0.608319	0.608319	0.608319	0.608319	0.610635	0.603774	0.605489	0.622867	0.622867	0.622867	0.62628	0.619454	0.62628	0.622867	0.617747	0.605489	0.605489	0.603774	0.608919	0.61235	0.607204	0.00338983	0.00338983
45	Hepacivirus macronycteridis NC038430	0.641739	0.641739	0.624277	0.642981	0.644714	0.631119	0.624126	0.620209	0.624782	0.621291	0.621291	0.608084	0.636842	0.622807	0.626316	0.617544	0.617241	0.617241	0.609294	0.609294	0.626298	0.626298	0.626298	0.628028	0.623288	0.603419	0.6	0.608177	0.608177	0.614991	0.599659	0.592845	0.606474	0.611584	0.609881	0.574359	0.574359	0.57265	0.57265	0.57265	0.577778	0.429302	0.429302	0.429302
